# Supplementary material for: Detection of size of manufactured sand particles based on digital image processing
Source: PLoS One. 2018 Dec 14;13(12):e0206135. doi: 10.1371/journal.pone.0206135 (PMC6294553; doi:10.1371/journal.pone.0206135)
Supplement: S1 File — (XLSX) [file pone.0206135.s001.xlsx]

## Sheet: Sheet1
Fig 8
Granularity (mm)	0.3-0.6	0.6-1.18	1.18-2.36	2.36-4.75
SA	0	0.1667	0.3333	0.5
C=1	0.0028	0.1163	0.2393	0.6416
C=0.85	0.0185	0.1323	0.3328	0.5162
C=0.88	0.0188	0.1352	0.3023	0.5437
C=0.9	0.0193	0.1287	0.285	0.5625
Fig 9
Granularity (mm)	0.3-0.6	0.6-1.18	1.18-2.36	2.36-4.75
SA	0	0.2	0.4	0.4
C=1	0.0052	0.141	0.3371	0.5167
C=0.85	0.0245	0.1708	0.4085	0.3961
C=0.88	0.0287	0.153	0.3659	0.4524
C=0.9	0.0274	0.1456	0.3524	0.4746
Fig 10
Granularity (mm)	0.3-0.6	0.6-1.18	1.18-2.36	2.36-4.75
SA	0	0.1667	0.1667	0.6666
C=1	0.0088	0.0868	0.1465	0.7578
C=0.85	0.023	0.112	0.1873	0.6977
C=0.88	0.0238	0.0992	0.1945	0.6823
C=0.9	0.0236	0.1013	0.2424	0.6327
